# Supplementary material for: Ribosome profiling reveals pervasive and regulated stop codon readthrough in Drosophila melanogaster
Source: eLife. 2013 Dec 3;2:e01179. doi: 10.7554/eLife.01179 (PMC3840789; doi:10.7554/eLife.01179)
Supplement: Supplementary file 1. — Provides statistics on read alignments by sample and genomic region (e.g., CDS, 5’ UTR, 3’ UTR, intergenic, etc; A), as well as by sample and alignment type (e.g., chromosomal, spliced, unaligned; B). [file elife01179s001.xls]

## Sheet: A - Alignments by genomic regio
Coverage by feature type (normalized reads per nucleotide)
	Pooled S2 cell replicates	Pooled embryo replicates		Pooled cushion vs gradient embryo replicates
Feature type	Footprints	Footprints	mRNAs	Cushion footprints	Gradient footprints
Total	1	1	1	1	1
Gene	2.65126	2.61212	2.61048	2.64619	2.66531
mRNA	2.68509	2.64535	2.64418	2.68168	2.70234
Exon	2.65124	2.6119	2.61098	2.64622	2.66536
Intron	0.0050974	0.00231115	0.00554806	0.00189092	0.0018088
Five prime UTR	1.8975	1.50786	1.95605	1.29783	1.279
CDS	3.40048	3.38978	2.82198	3.48017	3.51879
Three prime UTR	0.0385531	0.061928	2.34817	0.0558026	0.0487131
ncRNA	0.527144	0.544648	0.422034	0.44077	0.237844
pseudogene	1.64706	0	0	0.640902	0.661354
Reads were aligned to the genome and mapped as in methods. Regions that were doubly-labeled as CDS and one of 5'UTR or 3'UTR were counted towards the CDS total. Numbers given are in normalized reads per nucleotide, calculated as the number of reads aligning to each region type, divided by the total number of reads, and the total number of nucleotides labeled as that region type in the genome.

## Sheet: B - Alignments by bowtie index
Alignment statistics for ribosome footprints and poly(A)+ RNA fragments
		S2 footprint technical replicates								Embryo footprint biological replicates				Embryo poly(A)+ RNA-seq biological replicates				Cushion vs gadient embryo technical replicates
Bowtie index		150a		150b		250a		250b		Replicate A		Replicate B		Replicate A		Replicate B		Gradient A		Gradient B		Cushion A		Cushion B
Total reads in sample	-	91539575	1	66789063		78167252		76379069		199215865	1	212441050	1	88830730	1	80122614	1	31990990	1	40109894	1	27592867	1	27966454	1
rRNA	-	37725535	0.412123	28747538	0.430423	38171616	0.488333	37452060	0.490345	149737899	0.749382	149949791	0.704741	40064439	0.448959	31972348	0.397094	14584777	0.455903	18525309	0.461864	16654525	0.603581	17709762	0.63325
tRNA + snoRNA + snRNA	-	5855391	0.0639657	4477635	0.0670414	6451271	0.0825316	6739659	0.0882396	3834806	0.0192495	6143848	0.0289202	180254	0.00202919	150894	0.00188329	1837240	0.0574299	1915456	0.0477552	2063132	0.0747705	1703194	0.0609013
phiX	-	-	-	-	-	-	-	-	-	1474205	0.00740004	1358874	0.00639648	1	1.12574e-08	4	4.99235e-08	3618	0.000113094	4020	0.000100225	3432	0.00012438	3339	0.000119393
Oligos & cloning artifacts	-	90	9.83181e-07	39	5.83928e-07	52	6.6524e-07	35	4.58241e-07	197	9.88877e-07	232	1.09207e-06	174	1.95878e-06	58	7.23891e-07	1096	3.42596e-05	45	1.12192e-06	950	3.44292e-05	94	3.36117e-06
Yeast (S288C)	-	-	-	-	-	-	-	-	-	3096734	0.0155446	2225553	0.0104761	3019577	0.0339925	1788381	0.0223206	462104	0.0144448	564885	0.0140834	351705	0.0127462	346208	0.0123794
Wolbachia	-	-	-	-	-	-	-	-	-	109033	0.000547311	134547	0.000633338	96917	0.00109103	86000	0.00107335	21179	0.00066203	27817	0.00069352	23493	0.000851416	24898	0.000890281
Chromosomes	uniquely aligning	29573581	0.323069	20554330	0.30775	21610292	0.276462	20300674	0.265788	25459765	0.1278	37643294	0.177194	35092530	0.395049	37727890	0.470877	12246328	0.382806	15856555	0.395328	6528319	0.236594	6365611	0.227616
	multiply aligning	4694747	0.0512865	3372088	0.0504886	3755915	0.0480497	3852459	0.0504387	2770044	0.0139047	8725504	0.0410726	2681557	0.0301873	1683424	0.0210106	914664	0.0285913	1181621	0.0294596	714168	0.0258823	688779	0.0246288
Splice junctions	uniquely aligning	2366027	0.025847	1542222	0.0230909	1541203	0.0197167	1491283	0.0195248	1492581	0.00749228	2094314	0.00985833	2966429	0.0333942	3138120	0.0391665	659374	0.0206112	863221	0.0215214	345768	0.0125311	347506	0.0124258
	multiply aligning	73389	0.000801719	44425	0.000665154	47272	0.000604755	47778	0.000625538	58807	0.000295192	79716	0.000375238	183271	0.00206315	193544	0.0024156	27037	0.000845144	35767	0.000891725	14619	0.000529811	14418	0.000515546
Unaligned	-	11250815	0.122907	8050786	0.12054	6589631	0.0843017	6495121	0.085038	11181794	0.056129	9059356	0.0426441	4545581	0.0511713	3381951	0.0422097	1233573	0.03856	1135198	0.0283022	892756	0.0323546	762645	0.02727
