# Supplementary material for: Ribosome profiling reveals pervasive and regulated stop codon readthrough in Drosophila melanogaster
Source: eLife. 2013 Dec 3;2:e01179. doi: 10.7554/eLife.01179 (PMC3840789; doi:10.7554/eLife.01179)
Supplement: Supplementary file 2. — For readers who wish to implement the Drosophila ribosome profiling protocol. [file elife01179s002.xls]

## Sheet: Sheet1
Cloning oligos used in this study
Oligo	Purpose	Sequence
oJGD123	Amplification of enolase probe template for ribosome protection assay	taatacgactcactataggccacggcggtggcaatacgct
oJGD124	Amplification of enolase probe template for ribosome protection assay	atcctgggcgtttccctggcc
oGAB11	28mer size standard	agucacuuagcgauguacacugacugug/3phos/
oNG10	34mer size standard	auguacacggagucgagcacccgcaacgcgacug/3phos/
Linker-1	3' cloning adaptor for RNA fragments	appctgtaggcaccatcaat/3ddc
o225-link1	Primer for reverse transcription	5'/5phos/gatcgtcggactgtagaactctgaacctgtcggtggtcgccgtatcatt/isp18/cactca/isp18/caagcagaagacggcatacgaattgatggtgcctacag
oJGD132	Subtractive hybridization of rRNA-derived fragments from footprint samples	/5biosg/cattgtaatctattagcatataccaaattt
oJGD133	Subtractive hybridization of rRNA-derived fragments from footprint samples	/5biosg/tgataaagtgctgatagatttatatgatta
oJGD134	Subtractive hybridization of rRNA-derived fragments from footprint samples	/5biosg/gctaattaacacaatcccg/ideoxyi//ideoxyi/gcgttctat
oJGD135	Subtractive hybridization of rRNA-derived fragments from footprint samples	/5biosg/acgacaatggatgtgatgccaatgtaattt
oJGD136	Subtractive hybridization of rRNA-derived fragments from footprint samples	/5biosg/ggttgaactctagataacatgcagatcgta
oJGD161	Subtractive hybridization of rRNA-derived fragments from footprint samples	/5biosg/tttgatgcaagcttcttgatcaaagtatcacgagt
oJGD162	Subtractive hybridization of rRNA-derived fragments from footprint samples	/5biosg/tgcattgtatggcttctaaaccatttaaagtttat
oJGD163	Subtractive hybridization of rRNA-derived fragments from footprint samples	/5biosg/cttggactacatatggttgagggttg
oJGD164	Subtractive hybridization of rRNA-derived fragments from footprint samples	/5biosg/ttggactacatatggttgaggg
oJGD165	Subtractive hybridization of rRNA-derived fragments from footprint samples	/5biosg/gcttggactacatatggttgagggt
oCJ30	Amplification of libraries before sequencing. Contains barcode ATCACG	aatgatacggcgaccaccgagatcggaagagcacacgtctgaactccagtcacatcacgcgacaggttcagagttc
oCJ31	Amplification of libraries before sequencing. Contains barcode TGACCA	aatgatacggcgaccaccgagatcggaagagcacacgtctgaactccagtcactgaccacgacaggttcagagttc
oCJ32	Amplification of libraries before sequencing. Contains barcode CAGATC	aatgatacggcgaccaccgagatcggaagagcacacgtctgaactccagtcaccagatccgacaggttcagagttc
oCJ33	Amplification of libraries before sequencing. Contains barcode GCCAAT	aatgatacggcgaccaccgagatcggaagagcacacgtctgaactccagtcacgccaatcgacaggttcagagttc
oNTI231	Amplification of libraries before sequencing. Pair with any of oCJ30–33	caagcagaagacggcatacga
The following codes, used in our oligos, denote modified bases available from IDT (www.idtdna.com)
Code	Modification
/5biosg/	5' biotin
/3phos/	3' phospohate
/3ddc
/isp18/	Internal 18-PEG spacer
/ideoxyi/	Internal inosine residue
